# Supplementary material for: Enhanced NF-κB activation via HIV-1 Tat-TRAF6 cross-talk
Source: Sci Adv. 2024 Jan 19;10(3):eadi4162. doi: 10.1126/sciadv.adi4162 (PMC10798561; doi:10.1126/sciadv.adi4162)
Supplement: Supplementary file 2 — Data files S1 to S3 [file sciadv.adi4162_data_files_s1_to_s3.zip]

Archive with 3 entries (3 files):
- adi4162_Data_file_S1.xlsx
- adi4162_Data_file_S2.xlsx
- adi4162_Data_file_S3.xlsx
