# Supplementary material for: Enhanced NF-κB activation via HIV-1 Tat-TRAF6 cross-talk
Source: Sci Adv. 2024 Jan 19;10(3):eadi4162. doi: 10.1126/sciadv.adi4162 (PMC10798561; doi:10.1126/sciadv.adi4162)
Supplement: Supplementary file 2 — Data files S1 to S3 [file sciadv.adi4162_data_files_s1_to_s3.zip › adi4162_Data_file_S1.xlsx]

## Sheet: P value in Fig. 4D and S4G 
Data files S1. P values in Fig. 4D and fig. S4G
Fig. 4D		P value		fig. S4G		P value
vector
WT	verus vector	7.22082e-05		WT
E2A	verus WT	0.00912349		E2A	verus WT	0.00022314
P3A	verus WT	0.00128651		P3A	verus WT	0.000138594
V4A	verus WT	0.176908		V4A	verus WT	3.38855e-05
D5A	verus WT	0.00742818		D5A	verus WT	0.000135505
P6A	verus WT	0.0014308		P6A	verus WT	4.22285e-06
R7A	verus WT	0.00151656		R7A	verus WT	0.000145904
L8A	verus WT	0.00347573		L8A	verus WT	9.07559e-06
E9A	verus WT	0.0314008		E9A	verus WT	6.87997e-05
P10A	verus WT	0.0286267		P10A	verus WT	6.50259e-06
W11A	verus WT	0.0011227		W11A	verus WT	8.7401e-06
K12A	verus WT	0.73505		K12A	verus WT	0.00178862
H13A	verus WT	0.00157835		H13A	verus WT	2.97572e-05
P14A	verus WT	0.0112624		P14A	verus WT	6.31741e-05
G15A	verus WT	0.00572183		G15A	verus WT	0.000182859
S16A	verus WT	0.13291		S16A	verus WT	0.00206779
Q17A	verus WT	0.554997		Q17A	verus WT	0.00104821
P18A	verus WT	0.00564914		P18A	verus WT	7.84791e-05
K19A	verus WT	0.0674272		K19A	verus WT	0.000116569
T20A	verus WT	0.0169822		T20A	verus WT	1.75359e-05
A21	verus WT	0.155846		A21	verus WT	0.186274
C22A	verus WT	0.000183304		C22A	verus WT	8.2102e-05
T23A	verus WT	0.0565831		T23A	verus WT	0.00489158
N24A	verus WT	0.242608		N24A	verus WT	0.00115977
C25A	verus WT	3.91176e-05		C25A	verus WT	9.7904e-06
Y26A	verus WT	0.868361		Y26A	verus WT	1.73441e-05
C27A	verus WT	3.25892e-05		C27A	verus WT	1.31428e-06
K28A	verus WT	0.00240716		K28A	verus WT	2.98733e-05
K29A	verus WT	0.859495		K29A	verus WT	0.00474676
C30A	verus WT	1.41293e-05		C30A	verus WT	0.000160865
C31A	verus WT	0.0179448		C31A	verus WT	7.50197e-05
F32A	verus WT	2.93745e-05		F32A	verus WT	4.59177e-05
H33A	verus WT	2.70298e-05		H33A	verus WT	1.44596e-06
C34A	verus WT	5.5798e-05		C34A	verus WT	3.41622e-06
Q35A	verus WT	0.000493383		Q35A	verus WT	0.000280027
V36A	verus WT	0.412528		V36A	verus WT	1.01831e-05
C37A	verus WT	0.000121498		C37A	verus WT	8.28254e-06
F38A	verus WT	0.000184468		F38A	verus WT	2.97779e-06
I39A	verus WT	0.429837		I39A	verus WT	0.000379025
T40A	verus WT	0.128711		T40A	verus WT	0.00566086
K41A	verus WT	0.000134107		K41A	verus WT	3.59668e-06
A42	verus WT	0.320451		A42	verus WT	0.000333266
L43A	verus WT	0.000718579		L43A	verus WT	0.00751808
G44A	verus WT	0.00532008		G44A	verus WT	4.68555e-06
I45A	verus WT	0.00110007		I45A	verus WT	2.31905e-06
S46A	verus WT	0.201345		S46A	verus WT	0.000236663
Y47A	verus WT	0.0132883		Y47A	verus WT	0.000197667
G48A	verus WT	0.547763		G48A	verus WT	0.000589585
R49A	verus WT	0.0110498		R49A	verus WT	6.94039e-05
K50A	verus WT	0.0137844		K50A	verus WT	4.01901e-05
K51A	verus WT	0.00224389		K51A	verus WT	4.79506e-05
R52A	verus WT	0.000712816		R52A	verus WT	0.000283941
R53A	verus WT	0.000453287		R53A	verus WT	1.01231e-05
Q54A	verus WT	0.384465		Q54A	verus WT	0.00164716
R55A	verus WT	0.000197116		R55A	verus WT	2.1032e-05
R56A	verus WT	0.0210908		R56A	verus WT	9.97036e-05
R57A	verus WT	0.0022599		R57A	verus WT	0.00192693
A58	verus WT	0.602946		A58	verus WT	0.124216
H59A	verus WT	0.474969		H59A	verus WT	1.75149e-05
Q60A	verus WT	0.368699		Q60A	verus WT	1.49091e-05
N61A	verus WT	0.481793		N61A	verus WT	1.06702e-05
S62A	verus WT	0.641177		S62A	verus WT	3.73559e-05
Q63A	verus WT	0.766654		Q63A	verus WT	0.000266295
T64A	verus WT	0.692334		T64A	verus WT	3.48257e-06
H65A	verus WT	0.600458		H65A	verus WT	2.77668e-05
Q66A	verus WT	0.807578		Q66A	verus WT	0.0192451
A67	verus WT	0.602946		A67(WT)	verus WT	1
S68A	verus WT	0.608035		S68A	verus WT	0.000321611
L69A	verus WT	0.0700338		L69A	verus WT	0.609292
S70A	verus WT	0.0778316		S70A	verus WT	0.0185152
K71A	verus WT	0.0119232		K71A	verus WT	0.418166
Q72A	verus WT	0.488783		Q72A	verus WT	0.0507825
P73A	verus WT	0.263204		P73A	verus WT	0.963739
T74A	verus WT	0.0543553		T74A	verus WT	0.0640058
S75A	verus WT	0.168941		S75A	verus WT	0.00573938
Q76A	verus WT	0.0251817		Q76A	verus WT	0.324353
P77A	verus WT	0.0110563		P77A	verus WT	0.000297747
R78A	verus WT	0.00429181		R78A	verus WT	5.28035e-05
G79A	verus WT	0.142218		G79A	verus WT	0.11489
D80A	verus WT	0.884274		D80A	verus WT	0.000535109
P81A	verus WT	0.29189		P81A	verus WT	0.245125
T82A	verus WT	0.170281		T82A	verus WT	0.125044
G83A	verus WT	0.858925		G83A	verus WT	0.0356939
P84A	verus WT	0.420672		P84A	verus WT	0.00208923
K85A	verus WT	0.148783		K85A	verus WT	0.00140377
E86A	verus WT	0.186878		E86A	verus WT	0.0216549
