# Supplementary material for: Enhanced NF-κB activation via HIV-1 Tat-TRAF6 cross-talk
Source: Sci Adv. 2024 Jan 19;10(3):eadi4162. doi: 10.1126/sciadv.adi4162 (PMC10798561; doi:10.1126/sciadv.adi4162)
Supplement: Supplementary file 2 — Data files S1 to S3 [file sciadv.adi4162_data_files_s1_to_s3.zip › adi4162_Data_file_S2.xlsx]

## Sheet: Figure 1B
	vector							Tat
	vector	TRAF6	MyDD88	TAK1	IKKbeta	IKBa	P65	vector	TRAF6	MyDD88	TAK1	IKKbeta	IKBa	P65
FLuc	31263	4635419	24905926	63817	6265408	40901	10863115	55656	20745832	23633858	58558	8069380	42557	19910714
	31637	4542929	27528748	85707	5756258	49002	20657988	52389	21669762	23054330	45794	7650766	38334	17683156
	34293	3665499	22708840	51903	4751374	32335	17216762	44691	21001140	25054858	42148	7222668	35740	16931120
NLuc	1966140	2497298	1371001	2606095	3072138	2857674	706982	2265774	1741173	1448105	3143661	2592407	2999949	562597
	1659042	2427081	1346969	3439928	3499766	3336133	587193	2353938	1917171	1004673	2565884	2383742	2714694	608927
	1921985	2181423	1052803	2172310	2358189	2211347	659950	1956225	1802586	1319363	2068264	2099176	2348083	449047
FLuc/NLuc	0.0159007	1.85617	18.1662	0.0244876	2.03943	0.0143127	15.3655	0.0245638	11.9149	16.3205	0.0186273	3.1127	0.0141859	35.3907
	0.0190694	1.87177	20.4376	0.0249153	1.64476	0.0146883	35.1809	0.0222559	11.303	22.9471	0.0178473	3.20956	0.0141209	29.0399
	0.0178425	1.68032	21.5699	0.023893	2.01484	0.0146223	26.088	0.0228455	11.6506	18.9901	0.0203784	3.44072	0.0152209	37.7046
Average of Vector	0.0176042	1.80276	20.0579	0.024432	1.89967	0.0145411	25.5448
Normalized with vector	0.903233	1.02963	0.90569	1.00228	1.07357	0.984293	0.601511	1.39534	6.60925	0.813672	0.762416	1.63854	0.975574	1.38544
	1.08323	1.03828	1.01893	1.01978	0.865809	1.01012	1.37722	1.26424	6.26984	1.14404	0.730488	1.68953	0.971105	1.13682
	1.01354	0.932087	1.07538	0.97794	1.06062	1.00559	1.02126	1.29773	6.46264	0.946765	0.834089	1.81121	1.04675	1.47602

## Sheet: Figure 1C
	N.S				N.S.+UBE2O				UBE2O siRNA 1				UBE2O siRNA 2
	vector	Tat	TRAF6	Tat+TRAF6	vector	Tat	TRAF6	Tat+TRAF6	vector	Tat	TRAF6	Tat+TRAF6	vector	Tat	TRAF6	Tat+TRAF6
FLuc	70900	86418	3322096	31204658	89839	92617	8230363	8740708	36287	37851	11830323	19233878	79718	40358	1.06391e+07	12363672
	70438	92547	4202111	31627448	103272	95618	7704428	10730922	43347	47350	10672636	15481796	82846	51394	9.00615e+06	14484017
	83691	123809	3270348	25628070	101408	103544	7726357	9057441	51415	53191	10195547	12280385	101187	45855	7.34829e+06	14958184
	67041	88682	2754894	19903082	103171	118332	5422408	9041866	46567	38603	9207839	11437129	105297	39014	8.43769e+06	10305690
NLuc	3376057	2912151	1476901	2760658	3580604	3055890	5931620	746206	1463060	1298559	3193646	1574798	3364667	1193566	2823665	980220
	3191109	3384567	2039666	2894862	4858551	4295222	5044186	1019050	1718525	1669135	3126711	1251160	3965428	2207719	2785840	1146705
	3401675	4446569	1458493	2300517	5319623	4544936	4353619	946331	2086957	2043899	3107537	1058308	5207983	1802344	2390387	1337382
	3192182	3787000	1108301	1580770	4684281	4824736	3043264	843484	1742773	1676132	2925844	835218	4723865	1718993	2614876	820513
FLuc/NLuc	0.0210008	0.029675	2.24937	11.3033	0.0250905	0.0303077	1.38754	11.7135	0.0248021	0.0291485	3.70433	12.2136	0.0236927	0.033813	3.76785	12.6132
	0.0220732	0.0273438	2.0602	10.9254	0.0212557	0.0222615	1.52739	10.5303	0.0252234	0.028368	3.41337	12.374	0.0208921	0.0232792	3.23283	12.631
	0.0246029	0.0278437	2.24228	11.1401	0.019063	0.0227823	1.7747	9.57111	0.0246363	0.0260243	3.28091	11.6038	0.0194292	0.0254419	3.0741	11.1847
	0.0210016	0.0234175	2.48569	12.5908	0.0220249	0.0245261	1.78177	10.7197	0.0267201	0.023031	3.14707	13.6936	0.0222904	0.0226958	3.2268	12.5601
Average of Vector	0.0221696
Normalized with vector	0.947279	1.33854	101.462	509.857	1.13175	1.36708	62.5874	528.359	1.11874	1.31479	167.09	550.914	1.0687	1.52519	169.955	568.939
	0.99565	1.23339	92.9287	492.808	0.958776	1.00414	68.8955	474.988	1.13774	1.27959	153.966	558.149	0.942373	1.05005	145.822	569.743
	1.10976	1.25594	101.142	502.495	0.85987	1.02763	80.0508	431.722	1.11127	1.17387	147.991	523.409	0.876388	1.1476	138.663	504.504
	0.947315	1.05629	112.121	567.928	0.993473	1.10629	80.37	483.529	1.20525	1.03885	141.954	617.673	1.00545	1.02374	145.551	566.543
IB: UBE2O
IB: GAPDH

## Sheet: Figure 1D
Elution
IB:Ub
IB:TRAF6
input
IB:Strep
(TRAF6)
IB:UBE2O
IB:Flag
(Tat)
IB:GAPDH

## Sheet: Figure 2B
	vector	TRAF6	TRAF6+Tat	TRAF2	TRAF2+Tat	TRAF3	TRAF3+Tat
FLuc	63497	5049837	15979429	9745045	6819541	48987	55402
	59901	5260475	11413316	4389359	3945081	41392	46970
	58926	5251912	14193976	4394736	5721110	61438	33330
NLuc	2422255	2024083	1642613	1779382	1597343	2375064	2145976
	2162381	2242698	1333258	1343893	1237386	2504938	2430147
	2131925	2273815	1576832	1396838	1475027	2728769	2151576
FLuc/NLuc	0.026214	2.49488	9.72805	5.47665	4.2693	0.0206255	0.0258167
	0.0277014	2.3456	8.56047	3.26615	3.18824	0.0165242	0.019328
	0.0276398	2.30974	9.00158	3.1462	3.87865	0.0225149	0.015491
Average of Vector	0.0271851
Normalized with vector	0.964279	91.7738	357.845	201.458	157.046	0.758709	0.949664
	1.01899	86.2827	314.896	120.145	117.279	0.607839	0.71098
	1.01673	84.9634	331.122	115.733	142.676	0.828209	0.569834

## Sheet: Figure 2C
IB: Flag	Input		Elution
IB: Strep	Input			Elution
Tat
IB: GAPDH

## Sheet: Figure 3B
			293T			HeLa				NIH3T3
Elution
IB: Ub
IB: TRAF6
Input
IB: TRAF6
IB: Flag
Tat
IB: GAPDH
IB: K63Ub

## Sheet: Figure 3D
	vector	TRAF6 WT	TRAF6 WT+Tat	TRAF6 L77A	TRAF6 L77A+Tat	TRAF6 Q82A	TRAF6 Q82A+Tat
FLuc	34232	4290301	16351075	154842	2016591	38032	53635
	25644	4715631	11277747	152607	1706465	31606	59609
	33360	4866347	10550454	165729	1735563	36027	56898
NLuc	2262218	1714570	1890706	2081904	2079539	2469650	2282572
	1734040	1879687	1514849	1985845	1905666	2140000	2018017
	1753019	1811338	1460584	1944714	1925540	2489562	1871292
FLuc/NLuc	0.0151321	2.50226	8.64813	0.0743752	0.96973	0.0153998	0.0234976
	0.0147886	2.50873	7.4448	0.0768474	0.895469	0.0147692	0.0295384
	0.01903	2.6866	7.22345	0.0852202	0.901338	0.0144712	0.0304057
Average of Vector	0.0163169
Normalized with vector	0.927386	153.354	530.011	4.55817	59.4311	0.943792	1.44008
	0.906336	153.751	456.263	4.70968	54.8799	0.905146	1.8103
	1.16628	164.652	442.698	5.22282	55.2396	0.886886	1.86345

## Sheet: Figure 3E
IB: TRAF6

## Sheet: Figure 4A
	NS+vector	NS+Tat	TRAF6+Tat	TRAF6 siRNA+Tat
FLuc	47950	1620413	7357547	853367
	49104	1644671	6091258	642983
	35202	1318271	5853534	658744
NLuc	2728698	2422556	2298349	2696609
	2601057	2380332	1881815	2480526
	2016532	1957716	1769906	2250339
FLuc/NLuc	0.0175725	0.668886	3.20123	0.316459
	0.0188785	0.690942	3.23691	0.259212
	0.0174567	0.673372	3.30726	0.292731
Average of Vector	0.0179692
Normalized with vector	0.977921	37.224	178.151	17.6112
	1.0506	38.4514	180.136	14.4254
	0.971478	37.4736	184.051	16.2907

## Sheet: Figure 4B
	vector	Tat	TRAF6 WT+Tat	TRAF6 L77A+Tat	TRAF6 Q82A+Tat
FLuc	108532	5503804	26387830	21779544	11602619
	87722	5504253	25798676	16097931	10487402
	102143	5771923	17471540	13223661	7495379
	83456	5756308	21699488	13211603	7613415
NLuc	1525632	1163152	1167373	2091138	2356593
	1291715	1226281	1108490	1472859	2087781
	1314486	1248888	692521	1220501	1375365
	1132842	1264457	911951	1354113	1630412
FLuc/NLuc	0.071139	4.7318	22.6045	10.4152	4.92347
	0.0679113	4.48857	23.2737	10.9297	5.02323
	0.0777057	4.62165	25.2289	10.8346	5.44974
	0.0736696	4.5524	23.7946	9.75665	4.66963
Average of Vector	0.0726064
Normalized with vector	0.97979	65.1706	311.329	143.447	67.8104
	0.935335	61.8206	320.546	150.534	69.1844
	1.07023	63.6535	347.475	149.224	75.0587
	1.01464	62.6997	327.72	134.377	64.3143

[truncated: 11 more sheets: Figure 4C, Figure 4D, Figure 4E, Figure 4F, Figure 5A, Figure 5B, Figure 5C, Figure 5D, Figure 6A, Figure 6B, Figure 6C]
