# Supplementary material for: Enhanced NF-κB activation via HIV-1 Tat-TRAF6 cross-talk
Source: Sci Adv. 2024 Jan 19;10(3):eadi4162. doi: 10.1126/sciadv.adi4162 (PMC10798561; doi:10.1126/sciadv.adi4162)
Supplement: Supplementary file 2 — Data files S1 to S3 [file sciadv.adi4162_data_files_s1_to_s3.zip › adi4162_Data_file_S3.xlsx]

## Sheet: Figure S1B
	vector	Tat	TRAF6	TRAF6+Tat 1ng	TRAF6+Tat 5ng	TRAF6+Tat 10ng
FLuc	37450	47711	1547879	4123968	5348297	4947157
	36246	39024	1554084	2479164	2738376	4135495
	18422	27326	1400382	2327910	2508706	4435005
NLuc	1728644	1318893	869588	740005	827619	523219
	1568383	1246929	769950	441654	430474	447850
	824297	724467	754128	430670	420867	476515
FLuc/NLuc	0.0216644	0.036175	1.78001	5.57289	6.46227	9.45523
	0.0231104	0.0312961	2.01842	5.61336	6.3613	9.23411
	0.0223487	0.0377188	1.85696	5.40532	5.9608	9.30717
Average of Vector	0.0223745
Normalized with vector	0.968261	1.6168	79.5554	249.073	288.823	422.589
	1.03289	1.39874	90.2108	250.882	284.31	412.706
	0.998848	1.68579	82.9942	241.584	266.41	415.972

## Sheet: Figure S1C
	vector	Tat	Rev	Nef	Vif	Vpr	Vpu
FLuc	939001	1390946	665451	794374	932579	200243	171258
	692013	1106234	583752	850660	911817	187846	136688
	859169	1090529	712676	664184	874512	203326	143373
	992804	1613701	649164	576953	938745	230160	140888
NLuc	1785852	1240554	1430338	1986686	1246801	874531	583801
	1363906	1022988	1393985	2052634	1422747	929140	666303
	1380053	889328	1159070	1401187	1052669	716816	543072
	1603331	1230264	1393150	1655784	1408546	931079	562009
FLuc/NLuc	0.5258	1.12123	0.46524	0.399849	0.747977	0.228972	0.29335
	0.507376	1.08138	0.418765	0.414424	0.640885	0.202172	0.205144
	0.622562	1.22624	0.614869	0.474015	0.830757	0.283652	0.264004
	0.619213	1.31167	0.465968	0.348447	0.666464	0.247197	0.250686
Average of Vector	0.568738
Normalized with vector	0.924503	1.97143	0.818022	0.703046	1.31515	0.402596	0.515791
	0.892108	1.90136	0.736306	0.728672	1.12685	0.355475	0.3607
	1.09464	2.15607	1.08111	0.833451	1.4607	0.498739	0.464192
	1.08875	2.30628	0.819303	0.612667	1.17183	0.434641	0.440777
	IB: Strep
	IB: GAPDH

## Sheet: Figure S1D
		TRAF6
	vector	vector	Tat	Rev	Nef	Vif	Vpr	Vpu
FLuc	92241	7588214	23828744	10551521	10578255	6401046	191841	631190
	91034	8290817	23837648	10023148	10285755	5497607	188236	514444
	93761	7379866	21294274	9555752	10000461	4661150	158338	347021
	112743	7488310	20787630	8490964	8482052	4426001	200667	371382
NLuc	3556778	3347941	2425443	3277871	4921598	3475634	2554909	1994992
	3263608	3323665	2375306	3121919	4667467	3446182	2451629	1554746
	3245362	2945712	1894476	3213219	4429510	2598711	1892820	1191771
	3510196	3206796	1657193	2485081	3461143	2368685	1732970	1116490
FLuc/NLuc	0.0259339	2.26653	9.82449	3.21902	2.14935	1.84169	0.0750872	0.316387
	0.0278937	2.49448	10.0356	3.21057	2.20371	1.59527	0.07678	0.330886
	0.0288908	2.50529	11.2402	2.97389	2.25769	1.79364	0.0836519	0.291181
	0.0321187	2.33514	12.5439	3.41678	2.45065	1.86855	0.115794	0.332634
Average of Vector	0.0287093
Normalized with vector	0.903328	78.9478	342.206	112.125	74.8662	64.1498	2.61544	11.0204
	0.971592	86.8877	349.56	111.831	76.7597	55.5666	2.6744	11.5254
	1.00632	87.2642	391.518	103.586	78.6398	62.476	2.91376	10.1424
	1.11876	81.3375	436.928	119.013	85.361	65.0852	4.03332	11.5863

## Sheet: Figure S1E
IB: IκBα
IB: TRAF6
IB: Strep
Tat
IB: GAPDH

## Sheet: Figure S2C
	vector	TRAF6	TRAF6+Tat	TRAF6/Tat
FLuc	62361	5371310	20171272	30480538
	55090	6077272	19926180	22503144
	49569	5090547	18136352	21449826
NLuc	4584335	3326121	3104309	3064896
	3655844	3690332	2925532	2792562
	3499133	3002712	2701199	2614314
FLuc/NLuc	0.0136031	1.61489	6.49783	9.94505
	0.015069	1.64681	6.81113	8.05824
	0.0141661	1.69532	6.71419	8.20476
Average of Vector	0.0142794
Normalized with vector	0.952636	113.092	455.05	696.462
	1.0553	115.328	476.99	564.327
	0.992065	118.725	470.201	574.588
	IB: TRAF6
	IB: Flag
	Tat
	IB: GAPDH

## Sheet: Figure S2D
	vector	TRAF6	TRAF6/Tat WT	TRAF6/Tat 1-20	TRAF6/Tat 1-40	TRAF6/Tat 1-48	TRAF6/Tat 1-58	TRAF6/Tat 1-72	TRAF6/Tat 20-40
FLuc	68650	2694280	11235877	3385365	11152709	9289393	7413238	11360609	10973060
	45299	2964970	8594889	2845346	8729510	8505002	6534218	8948626	11135806
	41268	2746818	8928934	3261201	9141681	8473232	7691905	11147640	11228962
	40806	2432418	8381917	3247313	8863841	7977392	7671712	11112328	9241754
NLuc	3334206	2085209	1128791	2307442	993324	962347	1652267	1116118	1141754
	2990442	2264772	1016721	1959681	880820	905532	1418918	1058621	1055917
	2894404	2001386	1122680	2332808	1034335	997459	1700093	1215429	1020327
	2880216	1643280	966453	2419660	1043230	1049738	1843150	1249661	940588
FLuc/NLuc	0.0205896	1.29209	9.9539	1.46715	11.2277	9.65285	4.48671	10.1787	9.6107
	0.0151479	1.30917	8.45354	1.45194	9.91066	9.39227	4.60507	8.4531	10.5461
	0.0142579	1.37246	7.95323	1.39797	8.83822	8.49482	4.5244	9.17177	11.0053
	0.0141677	1.48022	8.67287	1.34205	8.49654	7.59941	4.16228	8.89227	9.82551
Average of Vector	0.0160408
Normalized with vector	1.28358	80.5504	620.538	91.4638	699.945	601.77	279.706	634.551	599.142
	0.944339	81.6151	527.003	90.5158	617.842	585.525	287.085	526.976	657.456
	0.888851	85.5606	495.814	87.1512	550.985	529.577	282.056	571.779	686.08
	0.88323	92.2787	540.676	83.6651	529.684	473.756	259.481	554.355	612.533
		IB: TRAF6
		IB: GAPDH

## Sheet: Figure S3B
Elution
IB: K63Ub
IB: Ub
Input
IB: Strep
Tat
IB: TRAF6
IB: GAPDH

## Sheet: Figure S4C
IB: p24
IB: TRAF6
IB: Flag
Tat
IB: GAPDH

## Sheet: Figure S4D
TRAF6 IP
IB: Flag
Tat
IB: TRAF6
IB: K63Ub
IgG IP
IB: Flag
Tat
IB: TRAF6
Input
IB: Flag
Tat
IB: gp120
IB: p24
IB: IκBα
IB: TRAF6
IB: GAPDH

## Sheet: Figure S4E
IB: GAPDH
IB: TRAF6
siRNA	N.S.					TRAF6
DMSO
DMSO
DMSO
TNFα
TNFα
TNFα
PMA
PMA
PMA

[truncated: 8 more sheets: Figure S4G, Figure S5A, Figure S5B, Figure S5C, Figure S5D, Figure S5E, Figure S5F, Figure S6B]
